# Supplementary material for: Supply-side barriers to maternal health care utilization at health sub-centers in India
Source: PeerJ. 2016 Nov 3;4:e2675. doi: 10.7717/peerj.2675 (PMC5101621; doi:10.7717/peerj.2675)
Supplement: Supplemental Information 1 [file peerj-04-2675-s010.zip]

Archive with 1 entries (1 files):
- HSC3.dta
